# Supplementary material for: Progress in reducing child mortality and stunting in India: an application of the Lives Saved Tool
Source: Health Policy Plan. 2019 Sep 16;34(9):667–75. doi: 10.1093/heapol/czz088 (PMC6880331; doi:10.1093/heapol/czz088)
Supplement: czz088_Supplementary_Data [file czz088_supplementary_data.zip]

Archive with 4 entries (3 files):
- czz088-Suppl_data/
- czz088-Suppl_data/Supplementary_Table3.doc
- czz088-Suppl_data/Supplementary_Table1.doc
- czz088-Suppl_data/Supplementary_Table2.doc
